# Supplementary material for: One-Pot Synthesis of β-Alanine from Fumaric Acid via an Efficient Dual-Enzyme Cascade Biotransformation
Source: Biomolecules. 2024 Dec 5;14(12):1553. doi: 10.3390/biom14121553 (PMC11674828; doi:10.3390/biom14121553)
Supplement: Supplementary file 1 [file biomolecules-14-01553-s001.zip]

Archive with 1 entries (1 files):
- biomolecules-3257194-supplementary.pdf
